# Supplementary material for: Mechanisms in Growth-Promoting of Cucumber by the Endophytic Fungus Chaetomium globosum Strain ND35
Source: J Fungi (Basel). 2022 Feb 11;8(2):180. doi: 10.3390/jof8020180 (PMC8878499; doi:10.3390/jof8020180)
Supplement: Supplementary file 1 [file jof-08-00180-s001.zip]

Archive with 2 entries (2 files):
- Supplementary S1.pdf
- Supplementary S2.xls
